# Supplementary material for: A glycoengineered antigen exploiting a conserved protein O-glycosylation pathway in the Burkholderia genus for detection of glanders infections
Source: Virulence. 2021 Jan 28;12(1):493–506. doi: 10.1080/21505594.2021.1876440 (PMC7849680; doi:10.1080/21505594.2021.1876440)
Supplement: Supplemental Material [file KVIR_A_1876440_SM5971.xlsx]

## Sheet: modificationSpecificPeptides
Sequence	Modifications	Mass	Mass Fractional Part	Protein Groups	Proteins	Unique (Groups)	Unique (Proteins)	BC_glycan (568.22 Da glycan)	BC_glycan2 (668.22 Da glycan)	Oxidation (M)	Missed cleavages	Identification type 1 (Sample A1)	Identification type 2 (Sample B1)	Identification type 3 (Sample C1)	Identification type 4 ( Sample D1)	Retention time	Calibrated retention time	Charges	PEP	MS/MS scan number	Raw file	Score	Delta score	Intensity	id	Protein group IDs	Peptide ID	Evidence IDs	MS/MS IDs	Best MS/MS	BC_glycan site IDs	BC_glycan2 site IDs	Oxidation (M) site IDs	MS/MS Count
AAASDAAAPAAASNMGAPR	2 BC_glycan	2806.21	0.207354	0	BCAL2737a-CtxB	yes	yes	2	0	0	0		By MS/MS			25.713	25.464	2	0.016622	2664	Nsco_20180406_MV_glycopeptide_B1_CID_on	42.384	36.079	10122000	7	0	1	52	70	70	0;1			1
KAAASDAAAPAAASNMGAPR	Oxidation (M);2 BC_glycan	2950.3	0.297232	0	BCAL2737a-CtxB	yes	yes	2	0	1	1	By MS/MS	By MS/MS			17.732	17.749	2	6.5188e-05	1685	Nsco_20180406_MV_glycopeptide_A1	55.428	48.011	60536000	293	0	268	1686;1687;1688	1841;1842;1843	1841	0;1		0	3
KAAASDAAAPAAASNMGAPR	2 BC_glycan	2934.3	0.302317	0	BCAL2737a-CtxB	yes	yes	2	0	0	1	By MS/MS	By matching	By matching	By MS/MS	21.711	21.672	2	2.5919e-20	2211	Nsco_20180406_MV_glycopeptide_A1	137.96	130.68	37701000	296	0	268	1734;1735;1736;1737;1738;1739	1903;1904	1903	0;1			2
KAAASDAAAPAAASNSR	2 BC_glycan	2665.18	0.182519	20	CtxB-BCAL2737a	yes	yes	2	0	0	1	By MS/MS	By matching	By MS/MS	By matching	15.698	15.666	2	9.691e-11	1206	Nsco_20180406_MV_glycopeptide_C1	123.71	109.6	1136800000	301	20	269	1774;1775;1776;1777	1943;1944	1944	5;6;7			2
SAPEAAPAAAEAASAPAK	2 BC_glycan	2716.21	0.207337	0	BCAL2737a-CtxB;BCAL2737a	yes	no	2	0	0	0	By MS/MS	By matching			24.316	24.315	2	0.025244	3192	Nsco_20180406_MV_glycopeptide_A1_CID_on	42.557	38.208	16544000	479	0	439	2782;2783;2784;2785	3009	3009	2;3			1
AAAPAAASNMGAPR	BC_glycan	1822.83	0.825473	0	BCAL2737a-CtxB	yes	yes	1	0	0	0	By MS/MS	By matching		By MS/MS	22.24	22.269	2	0.00042814	2310	Nsco_20180406_MV_glycopeptide_A1	88.19	76.596	14822000	1	0	0	10;11;12;13;14	17;18	17	0			2
AAASDAAAPAAASNMGAPR	BC_glycan	2238	0.995785	0	BCAL2737a-CtxB	yes	yes	1	0	0	0	By MS/MS	By matching	By matching		27.1	26.965	2;3	1.8208e-09	2893	Nsco_20180406_MV_glycopeptide_A1	93.823	75.199	3853600000	4	0	1	33;34;35;36;37;38;39	49;50;51	49	0;1			3
AAASDAAAPAAASNMGAPR	Oxidation (M);BC_glycan	2253.99	0.9907	0	BCAL2737a-CtxB	yes	yes	1	0	1	0	By matching	By MS/MS		By MS/MS	20.977	21.006	3	5.8471e-08	2598	Nsco_20180406_MV_glycopeptide_B1	107.09	93.664	67003000	6	0	1	47;48;49;50;51	66;67;68;69	67	0;1		0	4
AAEAASAPAK	BC_glycan	1453.67	0.667164	0;20	CtxB-BCAL2737a;BCAL2737a-CtxB;BCAL2737a	no	no	1	0	0	0	By MS/MS				15.304	15.345	2	0.077091	1621	Nsco_20180406_MV_glycopeptide_A1_CID_on	60.301	46.058	1160000	9	20;0	3	56	75;76	75	2;4			2
APEAAPAAAEAASAPAK	BC_glycan	2060.96	0.96374	0;20	CtxB-BCAL2737a;BCAL2737a-CtxB;BCAL2737a	no	no	1	0	0	0	By matching	By matching	By MS/MS		23.856	23.798	2	1.3154e-06	2458	Nsco_20180406_MV_glycopeptide_C1	90.729	79.614	58449000	63	20;0	49	314;315;316;317;318	325	325	2;4			1
ASDAAAPAAASNMGAPR	BC_glycan	2095.92	0.921558	0	BCAL2737a-CtxB	yes	yes	1	0	0	0	By MS/MS	By matching			25.396	25.395	2	2.8583e-05	2758	Nsco_20180406_MV_glycopeptide_A1	75.146	64.793	5409900	72	0	58	349;350;351;352	357	357	0;1			1
ASKKAAASDAAAPAAASNMGAPR	BC_glycan	2652.25	0.254854	0	BCAL2737a-CtxB	yes	yes	1	0	0	2	By MS/MS			By matching	20.489	20.487	3	5.8946e-40	2060	Nsco_20180406_MV_glycopeptide_A1	181.77	171	8136300	74	0	59	355;356;357	360	360	0;1			1
KAAASDAAAPAAA	BC_glycan	1652.76	0.762856	0;20	CtxB-BCAL2737a;BCAL2737a-CtxB;BCAL2737a	no	no	1	0	0	1	By MS/MS	By matching		By matching	17.702	17.751	2	0.058317	1678	Nsco_20180406_MV_glycopeptide_A1	50.04	41.97	14376000	291	20;0	266	1679;1680;1681;1682	1836	1836	1;5			1
KAAASDAAAPAAASNMGAPR	Oxidation (M);BC_glycan	2382.09	0.0856631	0	BCAL2737a-CtxB	yes	yes	1	0	1	1	By MS/MS	By MS/MS	By MS/MS	By MS/MS	20.925	20.915	2;3	2.7151e-51	2069	Nsco_20180406_MV_glycopeptide_B1	194.96	179.02	2932700000	294	0	268	1689;1690;1691;1692;1693;1694;1695;1696;1697;1698;1699;1700;1701;1702;1703;1704;1705;1706;1707;1708;1709;1710	1844;1845;1846;1847;1848;1849;1850;1851;1852;1853;1854;1855;1856;1857;1858;1859;1860;1861;1862;1863;1864;1865;1866	1851	0;1		0	22
KAAASDAAAPAAASNMGAPR	BC_glycan	2366.09	0.0907484	0	BCAL2737a-CtxB	yes	yes	1	0	0	1	By MS/MS	By MS/MS	By MS/MS	By matching	22.585	22.542	2;3	3.8633e-36	2848	Nsco_20180406_MV_glycopeptide_B1	195.94	179.65	2594700000	297	0	268	1740;1741;1742;1743;1744;1745;1746;1747;1748;1749	1905;1906;1907;1908;1909;1910;1911;1912;1913;1914;1915	1910	0;1			11
KAAASDAAAPAAASNSR	BC_glycan	2096.97	0.970951	20	CtxB-BCAL2737a	yes	yes	1	0	0	1	By matching	By matching	By MS/MS		16.222	16.194	2	5.1458e-08	1232	Nsco_20180406_MV_glycopeptide_C1	103.35	92.425	43604000	302	20	269	1778;1779;1780	1945;1946	1945	5;6;7			2
NAPEAAPAAAEAASAPAK	BC_glycan	2175.01	0.00666768	20	CtxB-BCAL2737a	yes	yes	1	0	0	0	By MS/MS	By MS/MS	By MS/MS		24.838	24.76	2	3.0804e-08	2659	Nsco_20180406_MV_glycopeptide_A1	86.617	79.844	2893300000	401	20	365	2303;2304;2305;2306;2307	2470;2471;2472;2473;2474;2475	2470	4			6
PAAAEAASAPAK	BC_glycan	1621.76	0.757042	0;20	CtxB-BCAL2737a;BCAL2737a-CtxB;BCAL2737a	no	no	1	0	0	0	By matching	By MS/MS			16.7	16.822	2	0.0031021	1856	Nsco_20180406_MV_glycopeptide_B1	93.478	85.068	3236900	432	20;0	395	2526;2527	2733	2733	2;4			1
SAPEAAPAAAEAASAPAK	BC_glycan	2148	0.995769	0	BCAL2737a-CtxB;BCAL2737a	yes	no	1	0	0	0	By MS/MS	By matching			24.788	24.786	2	0.00029675	2666	Nsco_20180406_MV_glycopeptide_A1	62.082	54.372	51626000	478	0	439	2778;2779;2780;2781	3008	3008	2;3			1
KAAASDAAAPAAASNMGAPR	BC_glycan2	2466.11	0.106792	0	BCAL2737a-CtxB	yes	yes	0	1	0	1	By MS/MS	By matching		By matching	25.387	25.41	2;3	8.3041e-21	2771	Nsco_20180406_MV_glycopeptide_A1	147.17	135.39	104290000	299	0	268	1761;1762;1763;1764;1765;1766;1767;1768	1939;1940	1940		0;1		2
KAAASDAAAPAAASNMGAPR	Oxidation (M);BC_glycan2	2482.1	0.101707	0	BCAL2737a-CtxB	yes	yes	0	1	1	1	By matching	By MS/MS		By MS/MS	20.938	20.968	3	4.7571e-05	2575	Nsco_20180406_MV_glycopeptide_B1	59.561	52.658	51768000	300	0	268	1769;1770;1771;1772;1773	1941;1942	1941		0;1	0	2

## Sheet: OCCUPATION rate
	In sample	Note		Unmodified	Modified, one site	modification, two sites			Area under the curve, unmodified form	Area under the curve, one glycan form	Area under the curve, two glycan form		Area under the curve, unmodified form (as percentage)	Area under the curve, one glycan form (as percentage)	Area under the curve, two glycan form (as percentage)
	A, B, C		AAASDAAAPAAASNMGAPR	835.899	1120.01	1404.12		Sample A	792834060	2351168376	22884209		0.250351	0.742423	0.00722609
								Sample B	108322877	134163714	18860230		0.414479	0.513355	0.0721655
								Sample C	7486785	8521561	1184755		0.435453	0.495638	0.0689087
	C		AAASDAAAPAAASNSR	701.34	985.449	1269.56		Sample C	16752981	89679438	253174071		0.046587	0.249382	0.704031
